# Supplementary material for: Small Molecule Inhibitors Targeting Nuclear Factor κB Activation Markedly Reduce Expression of Interleukin-2, but Not Interferon-γ, Induced by Phorbol Esters and Calcium Ionophores
Source: Int J Mol Sci. 2021 Dec 3;22(23):13098. doi: 10.3390/ijms222313098 (PMC8658103; doi:10.3390/ijms222313098)
Supplement: Supplementary file 1 [file ijms-22-13098-s001.zip]

Archive with 1 entries (1 files):
- ijms-1470211-supplementary.pdf
